# Supplementary material for: Regulation of IFN response gene activity during infliximab treatment in rheumatoid arthritis is associated with clinical response to treatment
Source: Arthritis Res Ther. 2010 Jan 22;12(1):R11. doi: 10.1186/ar2912 (PMC2875639; doi:10.1186/ar2912)
Supplement: Additional file 1 — Information on real-time PCR assays. Primer sequences for quantitative real-time PCR and Pre-designed Taqman Gene Expression Assays used for Fluidigm's BioMark™ Real-Time PCR System. [file ar2912-S1.xls]

## Sheet: Table S1
Additional file 1. Real-time PCR assays
Primer sequences for regular quantitative realtime PCR using SybrGreen:
Symbol	product size (bp)	Forward primer sequence	Reverse primer sequence
18SRNA	84	CCGAGTAAGTGCGGGTCATAA	CCATCCAATCGGTAGTAGCG
RSAD2	90	GTGGTTCCAGAATTATGGTGAGTATTT	CCACGGCCAATAAGGACATT
OAS1	175	TGCGCTCAGCTTCGTACTGA	GGTGGAGAACTCGCCCTCTT
IFI44L	77	CCGAGCGGTATAGGATATATTCTGTT	TGCTCCTTCTGCCCCATCTA
Pre-designed Taqman Gene Expression Assays used for Fluidigm’s BioMark™ Real-Time PCR System :
Symbol	Assay ID	Gene Name
IFI6	Hs00242571_m1	interferon, alpha-inducible protein 6
IFIT1	Hs00356631_g1	interferon-induced protein with tetratricopeptide repeats 1
IFITM1	Hs00705137_s1	interferon induced transmembrane protein 1 (9-27)
IRF2	Hs01082884_m1	interferon regulatory factor 2
ISG15	Hs01921425_s1	ISG15 ubiquitin-like modifier
OAS2	Hs00942643_m1	2'-5'-oligoadenylate synthetase 2, 69/71kDa
RSAD2	Hs00369813_m1	radical S-adenosyl methionine domain containing 2
SAMD9L	Hs00541567_s1	sterile alpha motif domain containing 9-like
SERPING1	Hs00934329_m1	serpin peptidase inhibitor, clade G (C1 inhibitor), member 1, (angioedema, hereditary)
EPSTI1	Hs00264424_m1	epithelial stromal interaction 1 (breast)
IFI35	Hs00413458_m1	interferon-induced protein 35
IFI44L	Hs00199115_m1	interferon-induced protein 44-like
Mx2	Hs00159418_m1	myxovirus (influenza virus) resistance 2 (mouse)
OAS1	Hs00242943_m1	2',5'-oligoadenylate synthetase 1, 40/46kDa
18SRNA	Hs99999901_s1	Eukaryotic 18S rRNA;18S ribosomal RNA
LGALS3BP	Hs01003086_m1	lectin, galactoside-binding, soluble, 3 binding protein
