# Supplementary material for: Regulation of IFN response gene activity during infliximab treatment in rheumatoid arthritis is associated with clinical response to treatment
Source: Arthritis Res Ther. 2010 Jan 22;12(1):R11. doi: 10.1186/ar2912 (PMC2875639; doi:10.1186/ar2912)
Supplement: Additional file 2 — Microarray data values of the individual 34 IFN response genes. Microarray data values (in log2) of the 34 IFN response genes measured in 15 RA patients before and one month after infliximab treatment including EULAR response. [file ar2912-S2.xls]

## Sheet: Sheet1
Additional file 2
		Before treatment															1 month after treatment
CLID	NAME	SHFF141 B125 RA TNF t=0 PAX vs.CRS ref red 80PMT||SHFF141	SHFF138 B128 RA TNF t=0 PAX vs.CRS ref red 80PMT||SHFF138	SHFK152 B129.2 RA TNF t=0 PAX vs.CRS ref red 80PMT||SHFK152	SHFK151 B130.2 RA TNF t=0 PAX vs.CRS ref red 80PMT||SHFK151	SHFF247 B140 RA TNF t=0 PAX vs.CRS ref red 80PMT||SHFF247	SHFF245 B142 RA TNF t=0 PAX vs.CRS ref red 80PMT||SHFF245	SHFF045 B143 RA TNF t=0 PAX vs.CRS ref red 80PMT||SHFF045	SHFF046 B145 RA TNF t=0 PAX vs.CRS ref red 80PMT||SHFF046	SHFF246 B149 RA TNF t=0 PAX vs.CRS ref red 80PMT||SHFF246	SHFF86 B153 RA TNF t=0 PAXgene vs CRS 80PMT||SHFF86	SHFF87 B154 RA TNF t=0 PAX vs.CRS||SHFF87	SHFF22 B155 RA TNF t=0 PAXgene vs.CRS ref red||SHFF22	SHFF20 B157 RA TNF t=0 PAXgene vs.CRS||SHFF20	SHFF23 B159 RA TNF t=0 PAXgene vs.CRS ref red||SHFF23	SHFF21 B160 RA TNF t=0 PAXgene vs.CRS||SHFF21	SHFF24 40 PMT B125 RA TNF t=1 Paxgene vs.CRS 40 PMT||SHFF24 40 PMT	SHFF44 40 PMT B128 RA TNF t=1 Paxgene vs.CRS 40 PMT||SHFF44 40 PMT	SHFF241 40PMT B129 RA TNF t=1 Paxgene vs.CRS 40PMT||SHFF241 40PMT	SHFF238-40PMT B130 RA TNF t=1 Paxgene vs.CRS 40PMT||SHFF238-40PMT	SHFF188 40 PMT B140 RA TNF t=1 Paxgene vs.CRS 40 PMT||SHFF188 40 PMT	SHFF190 40 PMT B142 RA TNF t=1 Paxgene vs.CRS 40 PMT||SHFF190 40 PMT	SHFF191 40 PMT B143 RA TNF t=1 Paxgene vs.CRS 40 PMT||SHFF191 40 PMT	SHFM244 40PMT B145 RA TNF t=1 Paxgene vs CRS 40PMT||SHFM244 40PMT	SHFM243 40 PMT B149 RA TNF t=1 Paxgene vs.CRS 40 PMT||SHFM243 40 PMT	SHFF192 40 PMT B153 RA TNF t=1 Paxgene vs.CRS 40 PMT||SHFF192 40 PMT	SHFM242 40PMT B154 RA TNF t=1 Paxgene vs.CRS 40 PMT||SHFM242 40PMT	SHFM241 40PMT B155 RA TNF t=1 Paxgene vs.CRS 40 PMT||SHFM241 40PMT	SHFF211-80PMT B157 t=1 Paxgene vs.CRS 80PMT||SHFF211-80PMT	SHFM215 40PMT B159 RA TNF t=1 Paxgene vs.CRS 40PMT||SHFM215 40PMT	SHFF212 80 PMT B160 RA TNF t=1 Paxgene vs.CRS 80 PMT||SHFF212 80 PMT
	patient	B125	B128	B129	B130	B140	B142	B143	B145	B149	B153	B154	B155	B157	B159	B160	B125	B128	B129	B130	B140	B142	B143	B145	B149	B153	B154	B155	B157	B159	B160
	EULAR	0	0	1	1	1	1	1	0	1	0	2	2	0	2	2	0	0	1	1	1	1	1	0	1	0	2	2	0	2	2
IMAGE:545138	|| || || || AA075725 || || || || 109759	-0.902	0.682	0.044	-0.073	-0.217	0.269	-1.141	-0.963	0.345	-0.123		-0.231	0.418	0.449	0.302	-0.243	1.818	0.067	0.054	0.313	-0.045	-0.394	0.072	1.137		-0.103	-0.298			-0.057
IMAGE:1926927	|| || || || AI347124 || || || || 314886			-0.049	0.324	-0.48	0.416	-1.504	-1.516	0.572		1.654	-1.004	0.265	0.406	0.139	-0.766	4.005	-0.266	0.201	1.11022e-16	0.112	-1.317	-0.221	1.104	1.785	-0.476	-0.841	-0.83	2.8	-0.45
IMAGE:504372	|| || || || AA142842 || || || || 99514	-0.249		-0.043	-0.35	0.106	0.292	-0.908	-1.04	0.278	-8.67362e-18	2.38	-0.268	0.141	0.572	0.605	-0.97	1.371	-0.38	-0.013	-0.124	-0.312	-0.671	-0.425	0.54	0.651	0.08	0.255	0.836	1.206	-0.464
Hs.389724	Hs.389724 || IFI44L || Interferon-induced protein 44-like (1)	-1.439		0.144	0.017	-0.017	0.889	-1.513	-1.542	0.145	-0.083	2.969	-0.581	0.868	0.859	0.782	-0.753	2.298	-0.383	-0.156	0.283	0.035	-1.264	-0.718	1.707	1.956	-0.433	-0.898	2.318		-0.277
Hs.425777	Hs.425777 || UBE2L6 || Ubiquitin-conjugating enzyme E2L 6 (2)	-0.648	-0.782	0.0225	-0.429	0.019	-0.158	-0.273	-0.495	-0.257	0.441	0.928	-0.177	-0.099	0.262	0.0455	-0.4	0.722	-0.0845	0.252	0.646	-0.336	0.175	-0.0645	0.885	0.447	0.0205	0.136	-0.0185	1.034	-0.694
Hs.195642	Hs.195642 || RNF213 || Ring finger protein 213 (1)	-0.421	0.333	0.015	-1.002		0.75		-0.102	0.356	-0.212	1.623	0.03	-0.151	0.22	-0.297	-0.792	-0.441		-0.505	0.124	0.306	-0.163	-0.827	1.031	0.669	0.318	-0.287	1.282		-0.016
Hs.523847	Hs.523847 || IFI6 || Interferon, alpha-inducible protein 6 (1)	-0.277	0.777	0.099	0.272	-0.432	0.564	-1.043	-0.878	0.71	0.002	0.502	-0.256	-0.017	0.094	-0.003	-0.188	1.138	-0.368	-0.541	0.008	0.12	-0.589	-0.583	0.492	0.633	-0.718	-0.863	0.918	1.098	-0.502
Hs.380250	Hs.380250 || IFI16 || Interferon, gamma-inducible protein 16 (1)			-0.243	-0.28	0.196	0.602	0.412	-0.22	-0.312	0.55	1.159	-0.148	0.011	0.082	-0.105	-0.01	0.061	-0.62	-0.283	0.036	0.108	0.379	-0.515	0.04	0.791	-0.06	-0.405	-0.024	0.566	-0.314
Hs.524760	Hs.524760 || OAS1 || 2',5'-oligoadenylate synthetase 1, 40/46kDa (2)			-0.134	-0.426		0.346	-1.251	-0.125	0.602	-0.0005	1.481	-0.304	0.295	1.032	-0.625	-0.335	1.72	-0.75	-0.043	0.16	0.188	-0.452	0.38	1.499	1.408	-0.096	-0.346	0.946	2.6	-0.594
Hs.81134	Hs.81134 || IL1RN || Interleukin 1 receptor antagonist (1)	0.341		-0.213	-0.74	0.486	0.792	0.242	-0.69	0.288	0.32	0.47	0.172	-0.069	0.632	-0.155	0	-0.699	-0.6	-1.203	-0.754	-0.172	-0.561	-1.18	0.47	0.031	-0.27	-0.785	0.716	0.806	0.056
Hs.130759	Hs.130759 || PLSCR1 || Phospholipid scramblase 1 (1)	-0.313	1.244	-0.427	-0.574	0.172	0.158	-0.402	-0.554	0.334	1.561	2.133	-0.172	0.097	0.658	0.571	-0.334	0.027	-0.674	-0.962	-0.168	-0.236	-0.095	-0.749	0.786	0.247	0.096	-0.619	0.402	0.612	-0.028
Hs.20315	Hs.20315 || IFIT1 || Interferon-induced protein with tetratricopeptide repeats 1 (2)	-0.989		-0.0225	0.805	-0.399	0.683	-2.077	-1.406	0.543	0.0005	0.826	-0.123	1.084	0.472	0.72	-0.97	1.954	-1.717	-0.898	-0.0385	0.414	-1.638	-0.784	1.223	1.882	-0.749	-0.899	1.554	2.584	0.371
Hs.458485	Hs.458485 || ISG15 || ISG15 ubiquitin-like modifier (2)	-1.118	0.911	0.366	0.398	0.277	0.0005	-1.582	-1.421	0.587	-1.022	1.38	-0.465	-0.0005	0.655	0.1085	-0.627	3.049	-0.257	-0.0095	0.0445	-0.109	-0.798	-0.139	1.138	1.087	-0.521	-0.337	1.419	3.169	-0.595
Hs.17518	Hs.17518 || RSAD2 || Radical S-adenosyl methionine domain containing 2 (1)			0.096	0.199		0.371	-1.294	-1.293	1.058	-0.341	2.078	-0.289	0.39	1.111	0.334	-1.274	1.947	-1.694	-0.884	-0.095	0.097	-1.255	-0.776	1.376	1.595	-1.164	-0.996		2.817	-0.415
Hs.384598	Hs.384598 || SERPING1 || Serpin peptidase inhibitor, clade G (C1 inhibitor), member 1, (angioedema, hereditary) (3)	-1.356	1.073	-0.31	-0.893	0.809	0.465	-1.74	-0.751	0.967	0.696	3.062	-0.468	-0.552	0.939	-1.182	-1.29	0.731	-0.38	-0.32	0.876	0.575	-0.471	-0.314	0.443	1.559	0.31	-0.685	0.991	1.891	-1.164
Hs.460	Hs.460 || ATF3 || Activating transcription factor 3 (1)	-0.599	1.473	-0.413	-0.23	0.266	0.082	-0.348	-0.29	0.738	0.22	1.252	0.252	-0.099	0.622	-0.025	-0.37	-0.129	-0.02	0.067	0.376	0.308	0.019	0.315	0.03	0.761	-0.4	-0.725	-0.194	-0.234	-0.204
Hs.437609	Hs.437609 || IFIT2 || Interferon-induced protein with tetratricopeptide repeats 2 (3)	-1.051		0.3	0.0063		0.405	-0.308	-0.625	-0.159	-0.09	0.794	0.205	0.0673	0.438	0.615	-0.23	0.751	-0.244	-0.393	-0.061	0.071	-0.058	-0.079	0.943	0.567	0.163	-0.0053	-0.714	1.396	-0.111
Hs.97872	Hs.97872 || || Transcribed locus (2)	-0.326		0.29	-0.432		0.775	-1.755	-0.789	-0.229	-0.227	1.467	0.675	0.779	0.975	1.008	-0.027	1.796	-0.417	-0.64	-0.521	0.376	-0.936	-0.492	1.445	1.264	0.028	-0.067	-1.204	1.986	0.199
Hs.352018	Hs.352018 || TAP1 || Transporter 1, ATP-binding cassette, sub-family B (MDR/TAP) (1)		0.185	-0.313	-0.38	0.476	-0.288	0.662		0.008	0		-0.538	0.041	0.262	0.115	-0.69	0.081	-0.3	0.467	0.256	-0.162	-0.381	-0.135	0.28	0.311	-0.37	-0.425	-0.804	1.341	-0.564
Hs.489118	Hs.489118 || SAMD9L || Sterile alpha motif domain containing 9-like (3)	-0.347	1.016	-0.159	-0.0063	-0.211	0.526	-0.447	-0.59	0.605	0.007	1.735	-0.281	-0.379	0.472	0.182	-0.48	0.785	-0.62	-0.456	0.22	0.472	0.186	-0.485	0.314	0.888	-0.376	-0.331	0.69	0.866	-0.14
Hs.166120	Hs.166120 || IRF7 || Interferon regulatory factor 7 (3)	-0.177	1.583	0.325	0.1217	0.782	-0.066	-0.258	-0.288	0.293	-0.072	0.575	-0.283	-0.141	-0.04	-0.03	-0.142	1.371	0.335	-0.055	0.031	0.153	-0.253	0.357	0.288	0.456	-0.245	-0.323	0.558	0.901	-0.519
Hs.514535	Hs.514535 || LGALS3BP || Lectin, galactoside-binding, soluble, 3 binding protein (1)	-0.547	1.035	-0.541	-0.598	0.238	-0.956	-0.346	-0.898	-0.86	-0.038	1.214	0.064	0.123	0.124	0.087	-0.038	1.983	-0.008	0.009	0.378	-0.13	-0.739	0.167	-0.108	0.313	-0.168	0.497	1.493	0.628	-0.442
Hs.517307	Hs.517307 || MX1 || Myxovirus (influenza virus) resistance 1, interferon-inducible protein p78 (mouse) (3)	-0.136	-0.149	0.18	-0.307	0.247	0.335	-0.779	-0.457	-0.0227	-0.194	1.123	0.761	0.964	1.246	1.199	-0.064	1.482	-0.091	0.013	-0.325	0.311	-0.505	-0.186	1.063	0.557	-0.181	-0.0123	-0.141	1.322	0.0987
Hs.131431	Hs.131431 || EIF2AK2 || Eukaryotic translation initiation factor 2-alpha kinase 2 (2)	-0.272	-0.208	0.189	-0.358		0.599	-0.851	-0.048	0.445	0.137	1.049	-0.166	0.313	0.959	0.767	-0.273	0.598	-0.168	-0.461	-0.077	-3.46945e-18	-0.804	-0.623	1.007	0.278	-0.028	-0.933	1.238	1.438	0.068
Hs.632258	Hs.632258 || IFI35 || Interferon-induced protein 35 (1)	-0.913		0.443	-0.184		-0.092	-0.502	-0.144	0.434	-0.184	1.501	-0.002	0.177	0.498	0.121	-0.344	1.3	-0.044	0.323	0.242	-0.086	-0.065	0.001	0.466	0.197	-0.274	-0.179	0.732	0.972	-0.598
Hs.414332	Hs.414332 || OAS2 || 2'-5'-oligoadenylate synthetase 2, 69/71kDa (4)	0.0015	-0.141	-0.144	-0.491	-0.218	0.341	-1.464	-0.141	0.265	-0.0012	1.038	0.0607	0.0823	0.466	0.0812	-0.214	1.087	-0.524	-0.624	-0.1278	0.112	-0.527	-0.339	0.654	0.875	-0.0438	0.109	1.177	1.487	-0.493
Hs.437322	Hs.437322 || TNFAIP6 || Tumor necrosis factor, alpha-induced protein 6 (2)	-0.62	1.918	-0.37	0.0235	-0.295	0.181	0.0105	-0.741	1.207	0.299	1.447	-0.499	-0.076	0.665	0.498	-0.342	0.22	-0.222	-0.249	-0.0105	-0.244	-0.152	0.328	0.253	-0.166	-0.0665	-0.736	0.839	1.096	0.349
Hs.518203	Hs.518203 || PARP14 || Poly (ADP-ribose) polymerase family, member 14 (3)	-0.292	1.048	0.127	-0.263	-0.1015	0.382	-0.931	-0.183	0.635	-0.2	1.877	-0.391	-0.019	0.442	0.075	-0.447	0.154	-0.0533	-0.416	0.186	0.418	0.019	-0.428	0.56	0.784	-0.1	-0.0283	0.279	1.246	-0.441
Hs.458414	Hs.458414 || IFITM1 || Interferon induced transmembrane protein 1 (9-27) (3)	-0.976		-0.485	-0.0023	1.069	-0.31	1.033	-0.446	-0.0243	0.253	1.215	0.0163	-0.0147	0.306	0.303	0.341	1.994	-0.196	0.101	0.0003	-0.484	-0.0733	0.52	0.338	0.052	-0.352	-0.0007	-0.353	1.694	-0.786
Hs.654566	Hs.654566 || IRF2 || Interferon regulatory factor 2 (1)	-1.818	0.285	-0.123	0.19	-0.234	0.582	-1.802	-1.381	0.068	-0.34	0.63	-0.068	0.841	0.912	0.825	-0.88	1.539	-1.542	-1.085	-0.244	0.418	-1.573	-0.855	1.308	1.217	-0.3	-0.715	1.729	2.039	0.486
Hs.43388	Hs.43388 || RTP4 || Receptor (chemosensory) transporter protein 4 (1)			0.077	0.39		0.462	-0.388	-0.38	0.928	-0.31	1.392	-0.668	-0.059	0.102	-0.405	-0.28	1.031	-0.51	-0.293	0.806	0.288	-0.061	0.035	0	1.139	-0.59	-0.325	1.281	1.491	-0.564
Hs.926	Hs.926 || MX2 || Myxovirus (influenza virus) resistance 2 (mouse) (1)	-1.112		-0.007	-0.754		-0.122	-0.882	-0.164	0.734	0.006	0.566	0.138	0.607	1.229	0.101	-0.894	0.547	-0.184	-1.189	-0.808	0.214	-0.355	-0.519	0.716	0.347	0.076	-0.459	-0.228	0.692	0.402
Hs.128576	Hs.128576 || || CDNA FLJ90394 fis, clone NT2RP2005632 (1)	-0.055		-0.119	-0.236	0.22	1.061	-0.134	-0.156	1.256	0.424	2.056	-0.304	-0.415	0.816	-0.061	-0.596	0.415	-0.596	-0.499	0.38	0.892	0.473	-0.601	0.744	0.865	-0.096	-0.361	1.235	1.435	-6.41848e-17
Hs.546467	Hs.546467 || EPSTI1 || Epithelial stromal interaction 1 (breast) (1)	-0.659		-0.243	0	0.586	0.562	-1.26	-0.92	0.618	0.8	3.062	-0.398	0.281	1.045	-0.345	-0.81	1.871	-1.03	-0.133	1.096	0.198	0.439	-0.375	1.05	1.319	-0.08	-0.225	-0.464	1.761	-0.894
Mean 34 genes		-0.616768	0.682389	-0.0482647	-0.184179	0.13378	0.320544	-0.752227	-0.655667	0.386912	0.0690545	1.45744	-0.167941	0.169218	0.587706	0.1868	-0.462706	1.13462	-0.44063	-0.318338	0.0914118	0.113824	-0.425303	-0.301103	0.741824	0.811061	-0.210847	-0.385665	0.551828	1.44323	-0.273421
