# Supplementary material for: Regulation of IFN response gene activity during infliximab treatment in rheumatoid arthritis is associated with clinical response to treatment
Source: Arthritis Res Ther. 2010 Jan 22;12(1):R11. doi: 10.1186/ar2912 (PMC2875639; doi:10.1186/ar2912)
Supplement: Additional file 3 — qPCR values of the individual 15 IFN response genes. Gene expression values of 15 IFN response genes measured by Fluidigm's BioMark™ Real-Time PCR System. Expression values were measured before start of treatment, one, two, three and four months after start of therapy in 5 EULAR good responder patients and 5 EULAR poor responder patients. [file ar2912-S3.xls]

## Sheet: Sheet1
Additional file 3
Gene expression values of 15 IFN response genes measured by Fluidigm’s BioMark™ Real-Time PCR System
5 EULAR good responders and 5 EULAR poor responders
RQ RSAD2-18SRNA CAL2.0	A2.0	A22.0	A31.0	A35.0	A43.0
EULAR 0	B125	B145	B153	B157	B165	Mean	SD
Before treatment	1	0.0401998	4.94739	6.63456	5.61778	3.64798	2.93752
1 month	0.95705	1.76541	1.54043	105.908	5.95183	23.2245	46.264
2 month	168.507	42.0296	7.70966	9.60199	9.55772	47.4812	69.1589
3 month	2.7007	9.71356			7.55099	6.65508	3.59124
4 month	0.0303253	7.32756	12.0977	21.9072	7.07796	9.68816	8.07419
RQ RSAD2-18SRNA CAL2.0	A29.0	A36.0	A6.0	A13.0	A14.0
EULAR 2	B151	B158	B131	B136	B137	Mean	SD
Before treatment	41.6429	1.97247	18.2522	1.70527	0.647671	12.8441	17.6751
1 month	5.32704	1.05458	13.3614	1.21419	1.74917	4.54128	5.23055
2 month	10.9283	8.24394	20.4874	0.409897	1.57644	8.3292	8.1071
3 month	11.5782	1.72907	17.0693		0.0607207	7.60932	8.09942
4 month	22.9433	0.732043	7.4127	2.03261		8.28016	10.1942
RQ IFI6-18SRNA CAL2.0	A2.0	A22.0	A31.0	A35.0	A43.0
EULAR 0	B125	B145	B153	B157	B165	Mean	SD
Before treatment	1	0.934111	11.8762	9.98664	5.88347	5.93608	5.02691
1 month	2.66352	3.04547	4.22807	60.1295	6.71165	15.3556	25.0792
2 month	65.9515	31.779	9.4698	31.6324	8.7949	29.5255	23.2828
3 month	14.7571	7.81728			7.67411	10.0828	4.04865
4 month	0.823591	7.32756	8.39773	79.7088	11.9312	21.6378	32.71
RQ IFI6-18SRNA CAL2.0	A29.0	A36.0	A6.0	A13.0	A14.0
EULAR 2	B151	B158	B131	B136	B137	Mean	SD
Before treatment	40.6918	10.3627	12.3234	2.75745	2.31873	13.6908	15.739
1 month	8.45614	2.63902	17.4683	2.05148	5.03968	7.13092	6.30414
2 month	20.5823	9.87194	20.9663	2.90795	15.8895	14.0436	7.67286
3 month	11.3924	4.07462	12.4379		1.43396	7.33471	5.41461
4 month	26.7228	2.39496	12.758	2.50244	1.14605	9.10486	10.9052
RQ IFI44L-18SRNA CAL2.0	A2.0	A22.0	A31.0	A35.0	A43.0
EULAR 0	B125	B145	B153	B157	B165	Mean	SD
Before treatment	1	0.0462309	1.7211	3.98156	3.12387	1.97455	1.58756
1 month	0.827406	1.26284	0.612734	91.5613	2.69447	19.3918	40.3522
2 month	20.8696	25.9921	3.65533	9.14722	4.31691	12.7962	10.1005
3 month	2.65124	5.78908			3.34808	3.92946	1.64773
4 month	0.0385623	4.95883	17.8353	16.6795	4.71307	8.84505	7.9362
RQ IFI44L-18SRNA CAL2.0	A29.0	A36.0	A6.0	A13.0	A14.0
EULAR 2	B151	B158	B131	B136	B137	Mean	SD
Before treatment	23.1563	1.39152	7.6211	0.870551	0.248847	6.65767	9.688
1 month	4.23785	0.569066	6.11916	0.780967	0.712025	2.48381	2.54939
2 month	8.28212	5.09824	7.2434	0.292532	0.866537	4.35657	3.63973
3 month	8.9797	0.915945	4.59479		0.0616395	3.63802	4.06813
4 month	18.8523	0.570382	2.38943	0.868541		5.67016	8.82411
RQ SERPING1-18SRNA CAL2.0	A2.0	A22.0	A31.0	A35.0	A43.0
EULAR 0	B125	B145	B153	B157	B165	Mean	SD
Before treatment	1	0.170361	8.5544	2.71948	2.02324	2.8935	3.31037
1 month	0.850667	2.02324	3.19688	23.2099	7.49884	7.3559	9.2117
2 month	12.9361	12.758	9.08404	5.2537	13.1775	10.6419	3.45073
3 month	2.62079	14.9285			12.4666	10.0053	6.51258
4 month	0.146943	9.91766	8.63383	25.8125	10.4348	10.9892	9.27752
RQ SERPING1-18SRNA CAL2.0	A29.0	A36.0	A6.0	A13.0	A14.0
EULAR 2	B151	B158	B131	B136	B137	Mean	SD
Before treatment	6.20458	3.07375	5.45155	2.28153	0.545884	3.51146	2.31926
1 month	2.68204	1.61328	8.49531	1.55473	1.75321	3.21972	2.98431
2 month	2.80889	11.7669	20.3459	1.49831	3.83706	8.05142	7.95531
3 month	2.63293	2.57279	11.7942		0.147624	4.28687	5.137
4 month	3.76678	1.11987	4.89056	3.57184		3.33726	1.5884
RQ OAS1-18SRNA CAL2.0	A2.0	A22.0	A31.0	A35.0	A43.0
EULAR 0	B125	B145	B153	B157	B165	Mean	SD
Before treatment	1	0.02836	2.1785	2.41162	2.63902	1.6515	1.10564
1 month	0.886791	1.78592	0.616996	25.9321	2.68204	6.38077	10.9596
2 month	14.3535	9.55772	3.38698	4.77886	3.53898	7.12321	4.75674
3 month	2.96905	5.08648			3.79298	3.9495	1.06736
4 month	0.077661	3.605	6.80534	7.94474	4.03714	4.49398	3.07217
RQ OAS1-18SRNA CAL2.0	A29.0	A36.0	A6.0	A13.0	A14.0
EULAR 2	B151	B158	B131	B136	B137	Mean	SD
Before treatment	4.59479	1.81924	4.45883	1.43727	0.404254	2.54288	1.88421
1 month	1.39797	0.597358	4.16024	1.50873	1.08925	1.75071	1.39253
2 month	2.01857	2.68825	5.24157	0.491978	1.08925	2.30592	1.84509
3 month	2.67586	0.788218	3.56359		0.0554245	1.77077	1.62698
4 month	4.99332	0.771997	2.05148	1.66632	0.037856	1.9042	1.89645
RQ IFI35-18SRNA CAL2.0	A2.0	A22.0	A31.0	A35.0	A43.0
EULAR 0	B125	B145	B153	B157	B165	Mean	SD
Before treatment	1	0.0142621	2.74473	2.63293	2.28153	1.73469	1.18593
1 month	0.886791	1.50525	0.381565	11.1322	3.41843	3.46485	4.438
2 month	10.7779	5.89708	2.32947	4.57361	3.44221	5.40405	3.28301
3 month	2.30804	3.75809			3.75809	3.27474	0.837189
4 month	0.0967228	3.13834	2.94854	8.33973	4.44854	3.79437	2.99611
RQ IFI35-18SRNA CAL2.0	A29.0	A36.0	A6.0	A13.0	A14.0
EULAR 2	B151	B158	B131	B136	B137	Mean	SD
Before treatment	4.56305	2.4005	3.45017	1.72907	0.61132	2.55082	1.52622
1 month	1.74917	1.01866	4.40762	1.29534	1.67404	2.02896	1.36209
2 month	2.1386	2.54912	7.90811	0.713672	2.06575	3.07505	2.78867
3 month	2.43401	1.10191	4.21831		0.0992126	1.96336	1.78171
4 month	3.49026	1	2.35653	1.77769	0.0307131	1.73104	1.3147
RQ ISG15-18SRNA CAL2.0	A2.0	A22.0	A31.0	A35.0	A43.0
EULAR 0	B125	B145	B153	B157	B165	Mean	SD
Before treatment	1	0.063666	1.96337	4.11246	3.21169	2.07024	1.63223
1 month	0.93088	1.46747	0.713672	39.3966	3.70635	9.243	16.8982
2 month	133.128	18.0843	3.37137	7.27695	4.69134	33.3103	56.0992
3 month	2.71948	3.6978			3.68075	3.36601	0.559973
4 month	0.0960547	3.41843	6.39377	16.037	4.61608	6.11227	6.00562
RQ ISG15-18SRNA CAL2.0	A29.0	A36.0	A6.0	A13.0	A14.0
EULAR 2	B151	B158	B131	B136	B137	Mean	SD
Before treatment	16.9906	2.08493	7.78124	2.36199	1.02574	6.0489	6.65697
1 month	3.36359	0.990801	10.0794	1.49831	2.85469	3.75735	3.66384
2 month	7.19336	4.43828	11.2615	0.678302	4.52108	5.61851	3.91558
3 month	5.48947	1.31646	9.14722		0.329116	4.07057	4.05665
4 month	9.44794	0.754364	4.72397	1.87471	0.169968	3.39419	3.81082
RQ IRF2-18SRNA CAL2.0	A2.0	A22.0	A31.0	A35.0	A43.0
EULAR 0	B125	B145	B153	B157	B165	Mean	SD
Before treatment	1	0.0142457	1.1355	0.884745	0.981686	0.803236	0.450031
1 month	0.609909	0.533416	0.245421	1.04729	1.37237	0.761682	0.446143
2 month	1.40444	0.864537	0.612734	0.954842	0.878633	0.943038	0.288291
3 month	1.46409	0.768438			1.11987	1.11746	0.34783
4 month	0.180909	0.559936	0.718636	1.87471	1.7411	1.01506	0.751157
RQ IRF2-18SRNA CAL2.0	A29.0	A36.0	A6.0	A13.0	A14.0
EULAR 2	B151	B158	B131	B136	B137	Mean	SD
Before treatment	0.880666	1.01396	0.941696	0.915945	0.487452	0.847944	0.207364
1 month	0.510506	0.324585	1.43396	0.73884	1.07425	0.816428	0.444222
2 month	0.455861	0.602904	1.87471	0.988514	1.65864	1.11613	0.629563
3 month	0.647671	0.385108	1.25701		0.133662	0.605864	0.482166
4 month	0.850667	0.399611	0.99539	0.673617	0.0258564	0.589028	0.385286
RQ SAMD9L-18SRNA CAL2.0	A2.0	A22.0	A31.0	A35.0	A43.0
EULAR 0	B125	B145	B153	B157	B165	Mean	SD
Before treatment	1	0.0198461	2.97592	1.58008	1.72907	1.46098	1.08056
1 month	0.601513	0.950439	0.571701	11.1838	3.53081	3.36764	4.53955
2 month	25.9921	4.3269	2.06575	3.44221	3.58838	7.88306	10.1561
3 month	3.6217	2.82843			3.66378	3.3713	0.470614
4 month	0.098073	2.27101	3.01049	9.36103	5.51489	4.0511	3.54316
RQ SAMD9L-18SRNA CAL2.0	A29.0	A36.0	A6.0	A13.0	A14.0
EULAR 2	B151	B158	B131	B136	B137	Mean	SD
Before treatment	4.92458	2.55502	3.54717	0.864537	0.799221	2.5381	1.77047
1 month	1.68958	0.752623	5.41389	0.90125	1.87905	2.12728	1.90052
2 month	1.83613	2.6087	7.49884	0.82169	3.51453	3.25598	2.57048
3 month	1.90088	1.03288	3.8282		0.126452	1.7221	1.57995
4 month	3.40267	0.752623	2.60268	1.05702	0.0235739	1.56771	1.39174
RQ EPSTI1-18SRNA CAL2.0	A2.0	A22.0	A31.0	A35.0	A43.0
EULAR 0	B125	B145	B153	B157	B165	Mean	SD
Before treatment	1	0.0663696	5.26585	2.43964	2.45094	2.24456	1.96865
1 month	0.97041	1.40769	0.747425	27.8576	4.86801	7.17023	11.6851
2 month	29.0406	13.2385	6.30574	8.30128	9.21084	13.2194	9.19737
3 month	3.38698	9.00047			6.85267	6.41337	2.83241
4 month	0.0488104	7.72749	9.80375	13.6107	6.48302	7.53475	4.98116
RQ EPSTI1-18SRNA CAL2.0	A29.0	A36.0	A6.0	A13.0	A14.0
EULAR 2	B151	B158	B131	B136	B137	Mean	SD
Before treatment	11.4716	1.83189	6.88441	1.28046	0.5	4.39368	4.68287
1 month	4.80099	1.04006	8.03705	1.12766	1.18372	3.2379	3.12163
2 month	5.63077	6.07689	16.0741	0.295248	1.25992	5.86739	6.25609
3 month	6.72717	2.11404	8.18699		0.17515	4.30084	3.7768
4 month	10.605	0.754364	4.85678	1.61328	0.0976209	3.5854	4.32895
RQ OAS2-18SRNA CAL2.0	A2.0	A22.0	A31.0	A35.0	A43.0
EULAR 0	B125	B145	B153	B157	B165	Mean	SD
Before treatment	1	0.00926924	1.48796	1.92297	1.62076	1.20819	0.748355
1 month	0.641713	0.986233	0.494257	14.2215	1.5728	3.5833	5.9614
2 month	14.2215	5.70938	1.91853	3.68926	1.7818	5.46409	5.1486
3 month	1.86607	2.45661			2.4909	2.27119	0.351267
4 month	0.07966	2.11893	3.67226	5.80247	2.57874	2.85041	2.10214
RQ OAS2-18SRNA CAL2.0	A29.0	A36.0	A6.0	A13.0	A14.0
EULAR 2	B151	B158	B131	B136	B137	Mean	SD
0	4.75683	1.7818	2.40605	0.790041	0.25349	1.99764	1.75548
1	1.45062	0.509328	2.36199	0.895025	0.860551	1.2155	0.724065
2	2.07532	1.48452	2.08012	0.477421	1.12246	1.44797	0.678682
3	2.94173	0.721965	1.59107		0.0900373	1.3362	1.23463
4	4.18918	0.795536	1.24833	1.10701	0.0209535	1.4722	1.59134
RQ IFIT1-18SRNA CAL2.0	A2.0	A22.0	A31.0	A35.0	A43.0
EULAR 0	B125	B145	B153	B157	B165	Mean	SD
Before treatment	1	0.0392817	3.11666	6.19026	6.54322	3.37788	2.94948
1 month	0.97041	1.4914	1.83189	55.3304	5.46416	13.0176	23.7199
2 month	99.5029	23.9176	3.45017	9.00047	6.20458	28.4151	40.5191
3 month	3.34035	3.44221			5.12186	3.96814	1.00045
4 month	0.118531	2.78305	7.07796	20.1122	8.24394	7.66714	7.68758
RQ IFIT1-18SRNA CAL2.0	A29.0	A36.0	A6.0	A13.0	A14.0
EULAR 2	B151	B158	B131	B136	B137	Mean	SD
Before treatment	21.1121	1.86607	14.2215	1.09682	0.814131	7.82213	9.31923
1 month	3.43426	0.641713	10.9789	1.01162	1.61702	3.53671	4.2965
2 month	6.33495	3.605	15.6707	1.27456	2.97592	5.97223	5.71931
3 month	5.55325	1.07674	13.737		0.0514744	5.10463	6.23106
4 month	18.4217	0.491978	7.6564	0.95705	0.0221226	5.50985	7.86361
RQ LGALS3BP-18SRNA CAL2.0	A2.0	A22.0	A31.0	A35.0	A43.0
EULAR 0	B125	B145	B153	B157	B165	Mean	SD
Before treatment	1	0.0437876	0.968171	1.47427	0.728668	0.842979	0.522166
1 month	0.526072	0.678302	0.139661	7.46426	1.24258	2.01017	3.07456
2 month	2.47369	1.10701	1.34102	2.87454	1.81085	1.92142	0.745957
3 month	1.67791	1.83613			2.39496	1.96967	0.376713
4 month	0.0206173	1.96791	3.97237	6.48302	2.03261	2.89531	2.44438
RQ LGALS3BP-18SRNA CAL2.0	A29.0	A36.0	A6.0	A13.0	A14.0
EULAR 2	B151	B158	B131	B136	B137	Mean	SD
Before treatment	1.26284	1.67791	1.33793	0.561231	0.275476	1.02308	0.582587
1 month	0.918064	0.421421	2.41719	0.643197	0.97041	1.07406	0.78273
2 month	1.0163	1.46071	1.99538	0.199805	1.16473	1.16739	0.657773
3 month	1.49485	0.732043	1.17827		0.0160828	0.855311	0.641043
4 month	1.64338	0.721965	1.23114	0.895025	0.0471478	0.907732	0.596039
RQ MX2-18SRNA CAL2.0	A2.0	A22.0	A31.0	A35.0	A43.0
EULAR 0	B125	B145	B153	B157	B165	Mean	SD
Before treatment	1	0.0195052	2.43964	2.24492	1.84463	1.50974	0.999749
1 month	0.773782	0.766664	0.0316862	4.57361	2.2974	1.68863	1.8115
2 month	4.31691	2.32947	0.974905	2.2868	1.37872	2.25736	1.29079
3 month	1.17013	1.38511			3.01049	1.85524	1.00623
4 month	0.0166308	0.759611	1.30737	0.577009	2.42839	1.0178	0.913361
RQ MX2-18SRNA CAL2.0	A29.0	A36.0	A6.0	A13.0	A14.0
EULAR 2	B151	B158	B131	B136	B137	Mean	SD
Before treatment	3.25653	0.715323	2.05148	1.10957	0.615572	1.54969	1.1099
1 month	0.710382	0.338368	1.30737	0.874583	1.81504	1.00915	0.569146
2 month	0.972655	0.539614	2.4909	0.0644058	0.0421984	0.821954	1.00868
3 month	1.14605	0.425334	1.53688		0.01468	0.780734	0.687593
4 month	2.11404	0.535887	2.07053	0.782773	0.0043493	1.10152	0.947298
RQ IFITM1-18SRNA CAL2.0	A2.0	A22.0	A31.0	A35.0	A43.0
EULAR 0	B125	B145	B153	B157	B165	Mean	SD
Before treatment	1	0.0136654	1.1434	1.08172	0.90125	0.828009	0.464205
1 month	0.619854	0.579682	0.160799	3.55537	1.13288	1.20972	1.35583
2 month	2.21402	1.7818	0.817902	1.61328	1.19196	1.52379	0.538373
3 month	1.85746	0.918064			1.03526	1.27026	0.511894
4 month	0.0657591	0.679871	1.37872	2.95536	1.97703	1.41135	1.12369
RQ IFITM1-18SRNA CAL2.0	A29.0	A36.0	A6.0	A13.0	A14.0
EULAR 2	B151	B158	B131	B136	B137	Mean	SD
Before treatment	1.34723	0.903335	1.46071	0.624165	0.397768	0.946642	0.456033
1 month	0.723635	0.3423	1.94531	0.542113	0.827406	0.876153	0.625563
2 month	0.888843	0.888843	2.86129	0.282567	0.915945	1.1675	0.983694
3 month	0.981686	0.408951	1.84463		0.037856	0.818281	0.786705
4 month	1.64338	0.364334	1.30737	0.411796	0.00814426	0.747005	0.69322
